# Supplementary material for: Preparation and Characterization of Ginger Peel Polysaccharide–Zn (II) Complexes and Evaluation of Anti-Inflammatory Activity
Source: Antioxidants (Basel). 2022 Nov 25;11(12):2331. doi: 10.3390/antiox11122331 (PMC9774354; doi:10.3390/antiox11122331)
Supplement: Supplementary file 1 [file antioxidants-11-02331-s001.zip]

Archive with 1 entries (1 files):
- antioxidants-2033288-supplementary.pdf
